# Supplementary material for: A Cellulose-Derived Nanofibrous MnO2-TiO2-Carbon Composite as Anodic Material for Lithium-Ion Batteries
Source: Materials (Basel). 2021 Jun 20;14(12):3411. doi: 10.3390/ma14123411 (PMC8234856; doi:10.3390/ma14123411)
Supplement: Supplementary file 1 [file materials-14-03411-s001.zip]

Archive with 1 entries (1 files):
- materials-1261241-supplementary.pdf
